# Supplementary material for: Mycovorax composti gen. nov., sp. nov., a member of the family Chitinophagaceae isolated from button mushroom compost
Source: Int J Syst Evol Microbiol. 2024 Aug 27;74(8):006496. doi: 10.1099/ijsem.0.006496 (PMC11349053; doi:10.1099/ijsem.0.006496)
Supplement: Uncited Table S1. [file ijsem-74-06496-s002.xlsx]

## Sheet: C216GFT
Supplementary Table 1. Genome Features of Mycovorax composti C216
>Feature NODE_1_length_1224840_cov_13.694484
	1115	564	CDS
				EC_number	3.2.2.20
				db_xref	COG:COG2818
				gene	tag
				inference	ab initio prediction:Prodigal:002006
				inference	similar to AA sequence:UniProtKB:P05100
				locus_tag	PEJPDJNF_00001
				product	DNA-3-methyladenine glycosylase 1
	1912	1166	CDS
				EC_number	5.4.99.12
				db_xref	COG:COG0101
				gene	truA
				inference	ab initio prediction:Prodigal:002006
				inference	similar to AA sequence:UniProtKB:Q72DL8
				locus_tag	PEJPDJNF_00002
				product	tRNA pseudouridine synthase A
	3185	1959	CDS
				inference	ab initio prediction:Prodigal:002006
				locus_tag	PEJPDJNF_00003
				product	hypothetical protein
	4179	3283	CDS
				inference	ab initio prediction:Prodigal:002006
				locus_tag	PEJPDJNF_00004
				product	hypothetical protein
	4618	4157	CDS
				inference	ab initio prediction:Prodigal:002006
				locus_tag	PEJPDJNF_00005
				product	hypothetical protein
	5209	4625	CDS
				inference	ab initio prediction:Prodigal:002006
				locus_tag	PEJPDJNF_00006
				product	hypothetical protein
	5805	5212	CDS
				db_xref	COG:COG1704
				gene	lemA
				inference	ab initio prediction:Prodigal:002006
				inference	similar to AA sequence:UniProtKB:A8AVK0
				locus_tag	PEJPDJNF_00007
				product	Protein LemA
	7890	6217	CDS
				inference	ab initio prediction:Prodigal:002006
				locus_tag	PEJPDJNF_00008
				product	hypothetical protein
	9610	7937	CDS
				inference	ab initio prediction:Prodigal:002006
				locus_tag	PEJPDJNF_00009
				product	hypothetical protein
	10970	9780	CDS
				db_xref	COG:COG2204
				gene	zraR
				inference	ab initio prediction:Prodigal:002006
				inference	similar to AA sequence:UniProtKB:P14375
				locus_tag	PEJPDJNF_00010
				product	Transcriptional regulatory protein ZraR
	12127	11138	CDS
				EC_number	1.2.4.4
				db_xref	COG:COG0022
				gene	bfmBAB
				inference	ab initio prediction:Prodigal:002006
				inference	similar to AA sequence:UniProtKB:P37941
				locus_tag	PEJPDJNF_00011
				product	2-oxoisovalerate dehydrogenase subunit beta
	12235	13221	CDS
				EC_number	1.18.1.2
				inference	ab initio prediction:Prodigal:002006
				inference	protein motif:HAMAP:MF_01685
				locus_tag	PEJPDJNF_00012
				product	Ferredoxin--NADP reductase
	13248	14504	CDS
				inference	ab initio prediction:Prodigal:002006
				locus_tag	PEJPDJNF_00013
				product	hypothetical protein
	14525	15334	CDS
				EC_number	2.1.1.-
				gene	prmA
				inference	ab initio prediction:Prodigal:002006
				inference	similar to AA sequence:UniProtKB:Q04AV7
				locus_tag	PEJPDJNF_00014
				product	Ribosomal protein L11 methyltransferase
	15413	16063	CDS
				EC_number	2.3.1.275
				db_xref	COG:COG0344
				gene	plsY
				inference	ab initio prediction:Prodigal:002006
				inference	similar to AA sequence:UniProtKB:P0A4Q0
				locus_tag	PEJPDJNF_00015
				product	Glycerol-3-phosphate acyltransferase
	16157	16972	CDS
				EC_number	3.4.-.-
				gene	bepA_1
				inference	ab initio prediction:Prodigal:002006
				inference	protein motif:HAMAP:MF_00997
				locus_tag	PEJPDJNF_00016
				product	Beta-barrel assembly-enhancing protease
	17146	17589	CDS
				inference	ab initio prediction:Prodigal:002006
				locus_tag	PEJPDJNF_00017
				product	hypothetical protein
	17641	18258	CDS
				inference	ab initio prediction:Prodigal:002006
				locus_tag	PEJPDJNF_00018
				product	hypothetical protein
	20276	18318	CDS
				EC_number	4.1.1.98
				gene	ubiD
				inference	ab initio prediction:Prodigal:002006
				inference	protein motif:HAMAP:MF_01636
				locus_tag	PEJPDJNF_00019
				product	3-octaprenyl-4-hydroxybenzoate carboxy-lyase
	21124	20360	CDS
				inference	ab initio prediction:Prodigal:002006
				locus_tag	PEJPDJNF_00020
				product	hypothetical protein
	21833	21135	CDS
				inference	ab initio prediction:Prodigal:002006
				locus_tag	PEJPDJNF_00021
				product	hypothetical protein
	23295	21937	CDS
				EC_number	1.1.1.369
				gene	iolG_1
				inference	ab initio prediction:Prodigal:002006
				inference	protein motif:HAMAP:MF_01671
				locus_tag	PEJPDJNF_00022
				product	Inositol 2-dehydrogenase/D-chiro-inositol 3-dehydrogenase
	23798	23541	CDS
				db_xref	COG:COG0355
				gene	atpC
				inference	ab initio prediction:Prodigal:002006
				inference	similar to AA sequence:UniProtKB:Q8DLG7
				locus_tag	PEJPDJNF_00023
				product	ATP synthase epsilon chain
	25352	23856	CDS
				EC_number	7.1.2.2
				db_xref	COG:COG0055
				gene	atpD
				inference	ab initio prediction:Prodigal:002006
				inference	similar to AA sequence:UniProtKB:P72247
				locus_tag	PEJPDJNF_00024
				product	ATP synthase subunit beta
	25566	27374	CDS
				inference	ab initio prediction:Prodigal:002006
				locus_tag	PEJPDJNF_00025
				product	hypothetical protein
	27355	28596	CDS
				gene	yghO
				inference	ab initio prediction:Prodigal:002006
				inference	similar to AA sequence:UniProtKB:Q46840
				locus_tag	PEJPDJNF_00026
				product	Protein YghO
	29281	28691	CDS
				db_xref	COG:COG0250
				gene	nusG
				inference	ab initio prediction:Prodigal:002006
				inference	similar to AA sequence:UniProtKB:P0AFG0
				locus_tag	PEJPDJNF_00027
				product	Transcription termination/antitermination protein NusG
	29481	29284	CDS
				gene	secE
				inference	ab initio prediction:Prodigal:002006
				inference	protein motif:HAMAP:MF_00422
				locus_tag	PEJPDJNF_00028
				product	Protein translocase subunit SecE
	29624	29551	tRNA
				inference	COORDINATES:profile:Aragorn:001002
				locus_tag	PEJPDJNF_00029
				product	tRNA-Trp(cca)
	30961	29774	CDS
				db_xref	COG:COG0050
				gene	tuf
				inference	ab initio prediction:Prodigal:002006
				inference	similar to AA sequence:UniProtKB:A0QS98
				locus_tag	PEJPDJNF_00030
				product	Elongation factor Tu
	31189	31116	tRNA
				inference	COORDINATES:profile:Aragorn:001002
				locus_tag	PEJPDJNF_00031
				product	tRNA-Thr(ggt)
	31343	31270	tRNA
				inference	COORDINATES:profile:Aragorn:001002
				locus_tag	PEJPDJNF_00032
				product	tRNA-Gly(tcc)
	31467	31384	tRNA
				inference	COORDINATES:profile:Aragorn:001002
				locus_tag	PEJPDJNF_00033
				product	tRNA-Tyr(gta)
	31551	31478	tRNA
				inference	COORDINATES:profile:Aragorn:001002
				locus_tag	PEJPDJNF_00034
				product	tRNA-Thr(tgt)
	32076	31777	CDS
				gene	hpf
				inference	ab initio prediction:Prodigal:002006
				inference	protein motif:HAMAP:MF_00839
				locus_tag	PEJPDJNF_00035
				product	Ribosome hibernation promoting factor
	33092	32190	CDS
				db_xref	COG:COG4974
				gene	xerC_1
				inference	ab initio prediction:Prodigal:002006
				inference	similar to AA sequence:UniProtKB:P39776
				locus_tag	PEJPDJNF_00036
				product	Tyrosine recombinase XerC
	33417	33154	CDS
				inference	ab initio prediction:Prodigal:002006
				locus_tag	PEJPDJNF_00037
				product	hypothetical protein
	33461	34054	CDS
				EC_number	2.5.1.9
				db_xref	COG:COG0307
				gene	ribE
				inference	ab initio prediction:Prodigal:002006
				inference	similar to AA sequence:UniProtKB:P16440
				locus_tag	PEJPDJNF_00038
				product	Riboflavin synthase
	34129	35004	CDS
				inference	ab initio prediction:Prodigal:002006
				locus_tag	PEJPDJNF_00039
				product	hypothetical protein
	35785	35057	CDS
				EC_number	1.1.1.25
				db_xref	COG:COG0169
				gene	aroE
				inference	ab initio prediction:Prodigal:002006
				inference	similar to AA sequence:UniProtKB:Q5HNV1
				locus_tag	PEJPDJNF_00040
				product	Shikimate dehydrogenase (NADP(+))
	36555	35785	CDS
				EC_number	4.4.1.19
				db_xref	COG:COG1809
				gene	yitD
				inference	ab initio prediction:Prodigal:002006
				inference	similar to AA sequence:UniProtKB:O06739
				locus_tag	PEJPDJNF_00041
				product	Phosphosulfolactate synthase
	38103	36682	CDS
				gene	lapB_1
				inference	ab initio prediction:Prodigal:002006
				inference	protein motif:HAMAP:MF_00994
				locus_tag	PEJPDJNF_00042
				product	Lipopolysaccharide assembly protein B
	38305	38664	CDS
				inference	ab initio prediction:Prodigal:002006
				locus_tag	PEJPDJNF_00043
				product	hypothetical protein
	39386	38727	CDS
				inference	ab initio prediction:Prodigal:002006
				locus_tag	PEJPDJNF_00044
				product	hypothetical protein
	41328	39481	CDS
				gene	yidC
				inference	ab initio prediction:Prodigal:002006
				inference	protein motif:HAMAP:MF_01810
				locus_tag	PEJPDJNF_00045
				product	Membrane protein insertase YidC
	42053	41568	CDS
				inference	ab initio prediction:Prodigal:002006
				locus_tag	PEJPDJNF_00046
				product	hypothetical protein
	43193	42120	CDS
				gene	resA_1
				inference	ab initio prediction:Prodigal:002006
				inference	protein motif:HAMAP:MF_01319
				locus_tag	PEJPDJNF_00047
				product	Thiol-disulfide oxidoreductase ResA
	44090	43299	CDS
				EC_number	4.2.1.20
				db_xref	COG:COG0159
				gene	trpA
				inference	ab initio prediction:Prodigal:002006
				inference	similar to AA sequence:UniProtKB:Q5ZVY3
				locus_tag	PEJPDJNF_00048
				product	Tryptophan synthase alpha chain
	44716	44105	CDS
				EC_number	2.3.1.-
				db_xref	COG:COG1670
				gene	ydaF
				inference	ab initio prediction:Prodigal:002006
				inference	similar to AA sequence:UniProtKB:P96579
				locus_tag	PEJPDJNF_00049
				product	Putative ribosomal N-acetyltransferase YdaF
	45931	44738	CDS
				EC_number	4.2.1.20
				db_xref	COG:COG0133
				gene	trpB_1
				inference	ab initio prediction:Prodigal:002006
				inference	similar to AA sequence:UniProtKB:Q81TL8
				locus_tag	PEJPDJNF_00050
				product	Tryptophan synthase beta chain
	47633	46080	CDS
				inference	ab initio prediction:Prodigal:002006
				locus_tag	PEJPDJNF_00051
				product	hypothetical protein
	47830	48993	CDS
				EC_number	2.3.3.13
				db_xref	COG:COG0119
				gene	leuA_1
				inference	ab initio prediction:Prodigal:002006
				inference	similar to AA sequence:UniProtKB:Q9JZG1
				locus_tag	PEJPDJNF_00052
				product	2-isopropylmalate synthase
	49133	50815	CDS
				EC_number	4.2.1.9
				db_xref	COG:COG0129
				gene	ilvD
				inference	ab initio prediction:Prodigal:002006
				inference	similar to AA sequence:UniProtKB:P9WKJ5
				locus_tag	PEJPDJNF_00053
				product	Dihydroxy-acid dehydratase
	50818	51312	CDS
				inference	ab initio prediction:Prodigal:002006
				locus_tag	PEJPDJNF_00054
				product	hypothetical protein
	51360	53096	CDS
				EC_number	2.2.1.6
				db_xref	COG:COG0028
				gene	ilvB
				inference	ab initio prediction:Prodigal:002006
				inference	similar to AA sequence:UniProtKB:P37251
				locus_tag	PEJPDJNF_00055
				product	Acetolactate synthase large subunit
	53154	53741	CDS
				EC_number	2.2.1.6
				db_xref	COG:COG0440
				gene	ilvH
				inference	ab initio prediction:Prodigal:002006
				inference	similar to AA sequence:UniProtKB:A0QUX7
				locus_tag	PEJPDJNF_00056
				product	Acetolactate synthase small subunit
	53767	54228	CDS
				inference	ab initio prediction:Prodigal:002006
				locus_tag	PEJPDJNF_00057
				product	hypothetical protein
	54250	55731	CDS
				EC_number	1.1.1.86
				db_xref	COG:COG0059
				gene	ilvC
				inference	ab initio prediction:Prodigal:002006
				inference	similar to AA sequence:UniProtKB:P05793
				locus_tag	PEJPDJNF_00058
				product	Ketol-acid reductoisomerase (NADP(+))
	55855	57312	CDS
				db_xref	COG:COG1119
				gene	modF
				inference	ab initio prediction:Prodigal:002006
				inference	similar to AA sequence:UniProtKB:P31060
				locus_tag	PEJPDJNF_00059
				product	ABC transporter ATP-binding protein ModF
	58432	57287	CDS
				EC_number	2.6.1.88
				db_xref	COG:COG0436
				gene	ybdL
				inference	ab initio prediction:Prodigal:002006
				inference	similar to AA sequence:UniProtKB:P77806
				locus_tag	PEJPDJNF_00060
				product	Methionine aminotransferase
	58554	59798	CDS
				EC_number	4.3.1.19
				db_xref	COG:COG1171
				gene	ilvA
				inference	ab initio prediction:Prodigal:002006
				inference	similar to AA sequence:UniProtKB:P9WG95
				locus_tag	PEJPDJNF_00061
				product	L-threonine dehydratase biosynthetic IlvA
	60083	64597	CDS
				EC_number	1.4.7.1
				gene	gltB
				inference	ab initio prediction:Prodigal:002006
				inference	similar to AA sequence:UniProtKB:P55037
				locus_tag	PEJPDJNF_00062
				product	Ferredoxin-dependent glutamate synthase 1
	64697	66202	CDS
				EC_number	1.4.1.13
				db_xref	COG:COG0493
				gene	gltD
				inference	ab initio prediction:Prodigal:002006
				inference	similar to AA sequence:UniProtKB:P9WN19
				locus_tag	PEJPDJNF_00063
				product	Glutamate synthase [NADPH] small chain
	66293	67108	CDS
				gene	rhaS_1
				inference	ab initio prediction:Prodigal:002006
				inference	protein motif:HAMAP:MF_01534
				locus_tag	PEJPDJNF_00064
				product	HTH-type transcriptional activator RhaS
	67183	69636	CDS
				inference	ab initio prediction:Prodigal:002006
				locus_tag	PEJPDJNF_00065
				product	hypothetical protein
	70449	69691	CDS
				inference	ab initio prediction:Prodigal:002006
				locus_tag	PEJPDJNF_00066
				product	hypothetical protein
	70615	71733	CDS
				EC_number	3.4.11.-
				db_xref	COG:COG1363
				gene	ysdC
				inference	ab initio prediction:Prodigal:002006
				inference	similar to AA sequence:UniProtKB:P94521
				locus_tag	PEJPDJNF_00067
				product	Putative aminopeptidase YsdC
	71981	75283	CDS
				inference	ab initio prediction:Prodigal:002006
				locus_tag	PEJPDJNF_00068
				product	hypothetical protein
	76004	75345	CDS
				inference	ab initio prediction:Prodigal:002006
				locus_tag	PEJPDJNF_00069
				product	hypothetical protein
	78503	76014	CDS
				EC_number	1.1.1.35
				db_xref	COG:COG1024
				gene	fadN
				inference	ab initio prediction:Prodigal:002006
				inference	similar to AA sequence:UniProtKB:O32178
				locus_tag	PEJPDJNF_00070
				product	putative 3-hydroxyacyl-CoA dehydrogenase
	78722	80398	CDS
				EC_number	6.1.1.18
				db_xref	COG:COG0008
				gene	glnS
				inference	ab initio prediction:Prodigal:002006
				inference	similar to AA sequence:UniProtKB:P00962
				locus_tag	PEJPDJNF_00071
				product	Glutamine--tRNA ligase
	81600	80494	CDS
				inference	ab initio prediction:Prodigal:002006
				locus_tag	PEJPDJNF_00072
				product	hypothetical protein
	82524	81613	CDS
				inference	ab initio prediction:Prodigal:002006
				locus_tag	PEJPDJNF_00073
				product	hypothetical protein
	83513	82593	CDS
				inference	ab initio prediction:Prodigal:002006
				locus_tag	PEJPDJNF_00074
				product	hypothetical protein
	84961	83558	CDS
				EC_number	2.4.2.59
				gene	thi4_1
				inference	ab initio prediction:Prodigal:002006
				inference	protein motif:HAMAP:MF_00304
				locus_tag	PEJPDJNF_00075
				product	Thiamine thiazole synthase
	86203	84968	CDS
				gene	exuT_1
				inference	ab initio prediction:Prodigal:002006
				inference	similar to AA sequence:UniProtKB:P0AA78
				locus_tag	PEJPDJNF_00076
				product	Hexuronate transporter
	87370	86504	CDS
				inference	ab initio prediction:Prodigal:002006
				locus_tag	PEJPDJNF_00077
				product	hypothetical protein
	88238	87405	CDS
				inference	ab initio prediction:Prodigal:002006
				locus_tag	PEJPDJNF_00078
				product	hypothetical protein
	89222	88314	CDS
				gene	xerD
				inference	ab initio prediction:Prodigal:002006
				inference	similar to AA sequence:UniProtKB:P0A0P0
				locus_tag	PEJPDJNF_00079
				product	Tyrosine recombinase XerD
	89883	89227	CDS
				inference	ab initio prediction:Prodigal:002006
				locus_tag	PEJPDJNF_00080
				product	hypothetical protein
	90369	90013	CDS
				inference	ab initio prediction:Prodigal:002006
				inference	similar to AA sequence:UniProtKB:Q6NCZ4
				locus_tag	PEJPDJNF_00081
				note	UPF0102 protein RPA0323
				product	hypothetical protein
	90406	91608	CDS
				EC_number	5.3.1.8
				db_xref	COG:COG1482
				gene	manA_1
				inference	ab initio prediction:Prodigal:002006
				inference	similar to AA sequence:UniProtKB:P00946
				locus_tag	PEJPDJNF_00082
				product	Mannose-6-phosphate isomerase
	91725	92375	CDS
				EC_number	4.2.99.18
				db_xref	COG:COG0177
				gene	nth_1
				inference	ab initio prediction:Prodigal:002006
				inference	similar to AA sequence:UniProtKB:P0AB83
				locus_tag	PEJPDJNF_00083
				product	Endonuclease III
	93273	92368	CDS
				inference	ab initio prediction:Prodigal:002006
				locus_tag	PEJPDJNF_00084
				product	hypothetical protein
	94472	93285	CDS
				inference	ab initio prediction:Prodigal:002006
				locus_tag	PEJPDJNF_00085
				product	hypothetical protein
	94801	94577	CDS
				inference	ab initio prediction:Prodigal:002006
				locus_tag	PEJPDJNF_00086
				product	hypothetical protein
	96200	94932	CDS
				inference	ab initio prediction:Prodigal:002006
				locus_tag	PEJPDJNF_00087
				product	hypothetical protein
	96806	96360	CDS
				db_xref	COG:COG0071
				inference	ab initio prediction:Prodigal:002006
				inference	similar to AA sequence:UniProtKB:Q03928
				locus_tag	PEJPDJNF_00088
				product	18 kDa heat shock protein
	97102	97518	CDS
				inference	ab initio prediction:Prodigal:002006
				inference	similar to AA sequence:UniProtKB:P54170
				locus_tag	PEJPDJNF_00089
				note	UPF0403 protein YphP
				product	hypothetical protein
	97658	98944	CDS
				EC_number	2.5.1.145
				gene	lgt
				inference	ab initio prediction:Prodigal:002006
				inference	protein motif:HAMAP:MF_01147
				locus_tag	PEJPDJNF_00090
				product	Phosphatidylglycerol--prolipoprotein diacylglyceryl transferase
	98975	99103	CDS
				inference	ab initio prediction:Prodigal:002006
				locus_tag	PEJPDJNF_00091
				product	hypothetical protein
	99109	99966	CDS
				db_xref	COG:COG0568
				gene	sigA
				inference	ab initio prediction:Prodigal:002006
				inference	similar to AA sequence:UniProtKB:P77994
				locus_tag	PEJPDJNF_00092
				product	RNA polymerase sigma factor SigA
	100085	100978	CDS
				EC_number	1.1.1.133
				gene	rmlD_1
				inference	ab initio prediction:Prodigal:002006
				inference	similar to AA sequence:UniProtKB:O66251
				locus_tag	PEJPDJNF_00093
				product	dTDP-4-dehydrorhamnose reductase
	102586	100997	CDS
				EC_number	6.5.1.1
				gene	lig
				inference	ab initio prediction:Prodigal:002006
				inference	protein motif:HAMAP:MF_00407
				locus_tag	PEJPDJNF_00094
				product	DNA ligase
	103611	102583	CDS
				inference	ab initio prediction:Prodigal:002006
				locus_tag	PEJPDJNF_00095
				product	hypothetical protein
	103984	103760	CDS
				inference	ab initio prediction:Prodigal:002006
				locus_tag	PEJPDJNF_00096
				product	hypothetical protein
	104513	104271	CDS
				inference	ab initio prediction:Prodigal:002006
				locus_tag	PEJPDJNF_00097
				product	hypothetical protein
	104795	109783	CDS
				inference	ab initio prediction:Prodigal:002006
				locus_tag	PEJPDJNF_00098
				product	hypothetical protein
	109815	112121	CDS
				gene	bamA_1
				inference	ab initio prediction:Prodigal:002006
				inference	protein motif:HAMAP:MF_01430
				locus_tag	PEJPDJNF_00099
				product	Outer membrane protein assembly factor BamA
	112138	113106	CDS
				inference	ab initio prediction:Prodigal:002006
				inference	similar to AA sequence:UniProtKB:P0A8K8
				locus_tag	PEJPDJNF_00100
				note	UPF0761 membrane protein YihY
				product	hypothetical protein
	113351	115666	CDS
				EC_number	7.2.2.8
				gene	pacS
				inference	ab initio prediction:Prodigal:002006
				inference	similar to AA sequence:UniProtKB:P73241
				locus_tag	PEJPDJNF_00101
				product	putative copper-transporting ATPase PacS
	115758	115910	CDS
				inference	ab initio prediction:Prodigal:002006
				locus_tag	PEJPDJNF_00102
				product	hypothetical protein
	115910	118042	CDS
				inference	ab initio prediction:Prodigal:002006
				locus_tag	PEJPDJNF_00103
				product	hypothetical protein
	118049	118213	CDS
				inference	ab initio prediction:Prodigal:002006
				locus_tag	PEJPDJNF_00104
				product	hypothetical protein
	118224	119396	CDS
				inference	ab initio prediction:Prodigal:002006
				locus_tag	PEJPDJNF_00105
				product	hypothetical protein
	119410	120828	CDS
				inference	ab initio prediction:Prodigal:002006
				locus_tag	PEJPDJNF_00106
				product	hypothetical protein
	120834	121274	CDS
				inference	ab initio prediction:Prodigal:002006
				locus_tag	PEJPDJNF_00107
				product	hypothetical protein
	121278	121976	CDS
				inference	ab initio prediction:Prodigal:002006
				locus_tag	PEJPDJNF_00108
				product	hypothetical protein
	122065	123348	CDS
				gene	dctA1
				inference	ab initio prediction:Prodigal:002006
				inference	similar to AA sequence:UniProtKB:P31601
				locus_tag	PEJPDJNF_00109
				product	C4-dicarboxylate transport protein
	124606	123434	CDS
				EC_number	4.2.1.8
				db_xref	COG:COG1312
				gene	uxuA
				inference	ab initio prediction:Prodigal:002006
				inference	similar to AA sequence:UniProtKB:P24215
				locus_tag	PEJPDJNF_00110
				product	Mannonate dehydratase
	126104	124731	CDS
				inference	ab initio prediction:Prodigal:002006
				locus_tag	PEJPDJNF_00111
				product	hypothetical protein
	126356	126997	CDS
				gene	dnaJ_1
				inference	ab initio prediction:Prodigal:002006
				inference	protein motif:HAMAP:MF_01152
				locus_tag	PEJPDJNF_00112
				product	Chaperone protein DnaJ
	127051	127755	CDS
				EC_number	3.4.21.105
				db_xref	COG:COG0705
				gene	aarA
				inference	ab initio prediction:Prodigal:002006
				inference	similar to AA sequence:UniProtKB:P46116
				locus_tag	PEJPDJNF_00113
				product	Rhomboid protease AarA
	127841	129421	CDS
				inference	ab initio prediction:Prodigal:002006
				locus_tag	PEJPDJNF_00114
				product	hypothetical protein
	129454	130239	CDS
				EC_number	1.3.1.-
				db_xref	COG:COG1028
				gene	bacG
				inference	ab initio prediction:Prodigal:002006
				inference	similar to AA sequence:UniProtKB:P39644
				locus_tag	PEJPDJNF_00115
				product	NADPH-dependent reductase BacG
	130338	131672	CDS
				inference	ab initio prediction:Prodigal:002006
				locus_tag	PEJPDJNF_00116
				product	hypothetical protein
	131861	133744	CDS
				db_xref	COG:COG0488
				gene	ettA
				inference	ab initio prediction:Prodigal:002006
				inference	similar to AA sequence:UniProtKB:P45127
				locus_tag	PEJPDJNF_00117
				product	Energy-dependent translational throttle protein EttA
	134149	135630	CDS
				EC_number	1.1.5.4
				db_xref	COG:COG0579
				gene	mqo
				inference	ab initio prediction:Prodigal:002006
				inference	similar to AA sequence:UniProtKB:P33940
				locus_tag	PEJPDJNF_00118
				product	Malate:quinone oxidoreductase
	136134	135649	CDS
				inference	ab initio prediction:Prodigal:002006
				locus_tag	PEJPDJNF_00119
				product	hypothetical protein
	136740	136171	CDS
				inference	ab initio prediction:Prodigal:002006
				locus_tag	PEJPDJNF_00120
				product	hypothetical protein
	140426	136758	CDS
				EC_number	2.7.7.7
				db_xref	COG:COG0587
				gene	dnaE
				inference	ab initio prediction:Prodigal:002006
				inference	similar to AA sequence:UniProtKB:P10443
				locus_tag	PEJPDJNF_00121
				product	DNA polymerase III subunit alpha
	140697	143207	CDS
				inference	ab initio prediction:Prodigal:002006
				locus_tag	PEJPDJNF_00122
				product	hypothetical protein
	143402	144124	CDS
				inference	ab initio prediction:Prodigal:002006
				locus_tag	PEJPDJNF_00123
				product	hypothetical protein
	144381	145829	CDS
				inference	ab initio prediction:Prodigal:002006
				locus_tag	PEJPDJNF_00124
				product	hypothetical protein
	145851	147206	CDS
				gene	mdtA_1
				inference	ab initio prediction:Prodigal:002006
				inference	protein motif:HAMAP:MF_01422
				locus_tag	PEJPDJNF_00125
				product	Multidrug resistance protein MdtA
	147219	147686	CDS
				inference	ab initio prediction:Prodigal:002006
				locus_tag	PEJPDJNF_00126
				product	hypothetical protein
	147982	147701	CDS
				db_xref	COG:COG2732
				inference	ab initio prediction:Prodigal:002006
				inference	similar to AA sequence:UniProtKB:P11540
				locus_tag	PEJPDJNF_00127
				product	Barstar
	148443	147979	CDS
				EC_number	3.1.27.-
				inference	ab initio prediction:Prodigal:002006
				inference	similar to AA sequence:UniProtKB:P00649
				locus_tag	PEJPDJNF_00128
				product	Ribonuclease
	148533	149426	CDS
				EC_number	1.1.1.157
				db_xref	COG:COG1250
				gene	mmgB
				inference	ab initio prediction:Prodigal:002006
				inference	similar to AA sequence:UniProtKB:P45856
				locus_tag	PEJPDJNF_00129
				product	putative 3-hydroxybutyryl-CoA dehydrogenase
	149843	149397	CDS
				inference	ab initio prediction:Prodigal:002006
				locus_tag	PEJPDJNF_00130
				product	hypothetical protein
	149884	150654	CDS
				EC_number	3.2.2.4
				db_xref	COG:COG0775
				gene	amn
				inference	ab initio prediction:Prodigal:002006
				inference	similar to AA sequence:UniProtKB:P0AE12
				locus_tag	PEJPDJNF_00131
				product	AMP nucleosidase
	150842	151231	CDS
				inference	ab initio prediction:Prodigal:002006
				locus_tag	PEJPDJNF_00132
				product	hypothetical protein
	151231	152937	CDS
				EC_number	7.4.2.10
				db_xref	COG:COG1123
				gene	gsiA
				inference	ab initio prediction:Prodigal:002006
				inference	similar to AA sequence:UniProtKB:P75796
				locus_tag	PEJPDJNF_00133
				product	Glutathione import ATP-binding protein GsiA
	153961	152963	CDS
				EC_number	2.7.1.180
				db_xref	COG:COG1477
				gene	apbE
				inference	ab initio prediction:Prodigal:002006
				inference	similar to AA sequence:UniProtKB:P41780
				locus_tag	PEJPDJNF_00134
				product	FAD:protein FMN transferase
	154440	155489	CDS
				EC_number	2.4.99.17
				gene	queA_1
				inference	ab initio prediction:Prodigal:002006
				inference	similar to AA sequence:UniProtKB:P65951
				locus_tag	PEJPDJNF_00135
				product	S-adenosylmethionine:tRNA ribosyltransferase-isomerase
	158223	155587	CDS
				EC_number	4.1.1.31
				db_xref	COG:COG2352
				gene	ppc
				inference	ab initio prediction:Prodigal:002006
				inference	similar to AA sequence:UniProtKB:Q9RNU9
				locus_tag	PEJPDJNF_00136
				product	Phosphoenolpyruvate carboxylase
	158375	159598	CDS
				inference	ab initio prediction:Prodigal:002006
				locus_tag	PEJPDJNF_00137
				product	hypothetical protein
	160088	159600	CDS
				inference	ab initio prediction:Prodigal:002006
				locus_tag	PEJPDJNF_00138
				product	hypothetical protein
	161346	160237	CDS
				inference	ab initio prediction:Prodigal:002006
				locus_tag	PEJPDJNF_00139
				product	hypothetical protein
	161987	161376	CDS
				EC_number	3.1.4.58
				gene	thpR
				inference	ab initio prediction:Prodigal:002006
				inference	protein motif:HAMAP:MF_01940
				locus_tag	PEJPDJNF_00140
				product	RNA 2',3'-cyclic phosphodiesterase
	162490	162104	CDS
				db_xref	COG:COG2967
				gene	apaG
				inference	ab initio prediction:Prodigal:002006
				inference	similar to AA sequence:UniProtKB:Q7VU61
				locus_tag	PEJPDJNF_00141
				product	Protein ApaG
	162890	162549	CDS
				db_xref	COG:COG0023
				gene	yciH
				inference	ab initio prediction:Prodigal:002006
				inference	similar to AA sequence:UniProtKB:P08245
				locus_tag	PEJPDJNF_00142
				product	putative protein YciH
	163775	162915	CDS
				EC_number	2.4.2.19
				db_xref	COG:COG0157
				gene	nadC
				inference	ab initio prediction:Prodigal:002006
				inference	similar to AA sequence:UniProtKB:P39666
				locus_tag	PEJPDJNF_00143
				product	putative nicotinate-nucleotide pyrophosphorylase [carboxylating]
	164323	163934	CDS
				inference	ab initio prediction:Prodigal:002006
				locus_tag	PEJPDJNF_00144
				product	hypothetical protein
	164471	166021	CDS
				EC_number	5.4.2.12
				db_xref	COG:COG0696
				gene	gpmI
				inference	ab initio prediction:Prodigal:002006
				inference	similar to AA sequence:UniProtKB:Q81X77
				locus_tag	PEJPDJNF_00145
				product	2,3-bisphosphoglycerate-independent phosphoglycerate mutase
	166125	167945	CDS
				db_xref	COG:COG0322
				gene	uvrC
				inference	ab initio prediction:Prodigal:002006
				inference	similar to AA sequence:UniProtKB:Q5KWH6
				locus_tag	PEJPDJNF_00146
				product	UvrABC system protein C
	168499	167942	CDS
				inference	ab initio prediction:Prodigal:002006
				locus_tag	PEJPDJNF_00147
				product	hypothetical protein
	170540	168501	CDS
				EC_number	5.1.3.11
				inference	ab initio prediction:Prodigal:002006
				inference	protein motif:HAMAP:MF_00929
				locus_tag	PEJPDJNF_00148
				product	Cellobiose 2-epimerase
	171464	170604	CDS
				inference	ab initio prediction:Prodigal:002006
				locus_tag	PEJPDJNF_00149
				product	hypothetical protein
	171563	172501	CDS
				inference	ab initio prediction:Prodigal:002006
				locus_tag	PEJPDJNF_00150
				product	hypothetical protein
	172598	173707	CDS
				EC_number	6.3.2.2
				db_xref	COG:COG2170
				inference	ab initio prediction:Prodigal:002006
				inference	similar to AA sequence:UniProtKB:P9WPK9
				locus_tag	PEJPDJNF_00151
				product	Putative glutamate--cysteine ligase 2
	174337	173717	CDS
				gene	sprT
				inference	ab initio prediction:Prodigal:002006
				inference	protein motif:HAMAP:MF_00746
				locus_tag	PEJPDJNF_00152
				product	Protein SprT
	174737	174330	CDS
				inference	ab initio prediction:Prodigal:002006
				locus_tag	PEJPDJNF_00153
				product	hypothetical protein
	174942	174721	CDS
				inference	ab initio prediction:Prodigal:002006
				locus_tag	PEJPDJNF_00154
				product	hypothetical protein
	175132	177543	CDS
				db_xref	COG:COG5009
				gene	mrcA
				inference	ab initio prediction:Prodigal:002006
				inference	similar to AA sequence:UniProtKB:O05131
				locus_tag	PEJPDJNF_00155
				product	Penicillin-binding protein 1A
	177716	178975	CDS
				EC_number	2.3.1.29
				db_xref	COG:COG0156
				gene	kbl_1
				inference	ab initio prediction:Prodigal:002006
				inference	similar to AA sequence:UniProtKB:P0AB77
				locus_tag	PEJPDJNF_00156
				product	2-amino-3-ketobutyrate coenzyme A ligase
	179456	179046	CDS
				inference	ab initio prediction:Prodigal:002006
				locus_tag	PEJPDJNF_00157
				product	hypothetical protein
	180305	179898	CDS
				inference	ab initio prediction:Prodigal:002006
				locus_tag	PEJPDJNF_00158
				product	hypothetical protein
	181009	181428	CDS
				EC_number	1.11.1.15
				db_xref	COG:COG1764
				gene	osmC
				inference	ab initio prediction:Prodigal:002006
				inference	similar to AA sequence:UniProtKB:P0C0L2
				locus_tag	PEJPDJNF_00159
				product	Peroxiredoxin OsmC
	181635	182495	CDS
				gene	rhaR_1
				inference	ab initio prediction:Prodigal:002006
				inference	protein motif:HAMAP:MF_01533
				locus_tag	PEJPDJNF_00160
				product	HTH-type transcriptional activator RhaR
	182979	182557	CDS
				inference	ab initio prediction:Prodigal:002006
				locus_tag	PEJPDJNF_00161
				product	hypothetical protein
	183668	183213	CDS
				inference	ab initio prediction:Prodigal:002006
				locus_tag	PEJPDJNF_00162
				product	hypothetical protein
	183862	184704	CDS
				EC_number	3.1.3.5
				db_xref	COG:COG0496
				gene	surE
				inference	ab initio prediction:Prodigal:002006
				inference	similar to AA sequence:UniProtKB:O67004
				locus_tag	PEJPDJNF_00163
				product	5'-nucleotidase SurE
	184726	185871	CDS
				EC_number	2.4.1.182
				db_xref	COG:COG0763
				gene	lpxB
				inference	ab initio prediction:Prodigal:002006
				inference	similar to AA sequence:UniProtKB:P10441
				locus_tag	PEJPDJNF_00164
				product	Lipid-A-disaccharide synthase
	186021	185857	CDS
				inference	ab initio prediction:Prodigal:002006
				locus_tag	PEJPDJNF_00165
				product	hypothetical protein
	186772	186095	CDS
				inference	ab initio prediction:Prodigal:002006
				locus_tag	PEJPDJNF_00166
				product	hypothetical protein
	188266	186857	CDS
				EC_number	1.-.-.-
				db_xref	COG:COG0277
				inference	ab initio prediction:Prodigal:002006
				inference	similar to AA sequence:UniProtKB:P9WIT1
				locus_tag	PEJPDJNF_00167
				product	putative FAD-linked oxidoreductase
	188368	189249	CDS
				EC_number	2.5.1.47
				db_xref	COG:COG0031
				gene	cysM
				inference	ab initio prediction:Prodigal:002006
				inference	similar to AA sequence:UniProtKB:P16703
				locus_tag	PEJPDJNF_00168
				product	Cysteine synthase B
	189581	189246	CDS
				db_xref	COG:COG2315
				gene	yjbR
				inference	ab initio prediction:Prodigal:002006
				inference	similar to AA sequence:UniProtKB:P0AF50
				locus_tag	PEJPDJNF_00169
				product	putative protein YjbR
	190032	191483	CDS
				inference	ab initio prediction:Prodigal:002006
				locus_tag	PEJPDJNF_00170
				product	hypothetical protein
	194006	191514	CDS
				EC_number	3.6.4.-
				gene	priA
				inference	ab initio prediction:Prodigal:002006
				inference	protein motif:HAMAP:MF_00983
				locus_tag	PEJPDJNF_00171
				product	primosomal protein N'
	194776	194036	CDS
				EC_number	6.2.1.20
				gene	aas
				inference	ab initio prediction:Prodigal:002006
				inference	protein motif:HAMAP:MF_01162
				locus_tag	PEJPDJNF_00172
				product	Bifunctional protein Aas
	194932	196221	CDS
				EC_number	2.8.4.5
				db_xref	COG:COG0621
				gene	mtaB
				inference	ab initio prediction:Prodigal:002006
				inference	similar to AA sequence:UniProtKB:P54462
				locus_tag	PEJPDJNF_00173
				product	Threonylcarbamoyladenosine tRNA methylthiotransferase MtaB
	196842	196234	CDS
				inference	ab initio prediction:Prodigal:002006
				locus_tag	PEJPDJNF_00174
				product	hypothetical protein
	201350	197058	CDS
				EC_number	2.7.7.6
				db_xref	COG:COG0086
				gene	rpoC
				inference	ab initio prediction:Prodigal:002006
				inference	similar to AA sequence:UniProtKB:Q727C6
				locus_tag	PEJPDJNF_00175
				product	DNA-directed RNA polymerase subunit beta'
	205247	201444	CDS
				EC_number	2.7.7.6
				db_xref	COG:COG0085
				gene	rpoB
				inference	ab initio prediction:Prodigal:002006
				inference	similar to AA sequence:UniProtKB:Q727C7
				locus_tag	PEJPDJNF_00176
				product	DNA-directed RNA polymerase subunit beta
	205502	206452	CDS
				inference	ab initio prediction:Prodigal:002006
				locus_tag	PEJPDJNF_00177
				product	hypothetical protein
	207514	206483	CDS
				inference	ab initio prediction:Prodigal:002006
				locus_tag	PEJPDJNF_00178
				product	hypothetical protein
	209848	207644	CDS
				inference	ab initio prediction:Prodigal:002006
				locus_tag	PEJPDJNF_00179
				product	hypothetical protein
	210880	210506	CDS
				db_xref	COG:COG0222
				gene	rplL
				inference	ab initio prediction:Prodigal:002006
				inference	similar to AA sequence:UniProtKB:P02397
				locus_tag	PEJPDJNF_00180
				product	50S ribosomal protein L7/L12
	211575	211021	CDS
				inference	ab initio prediction:Prodigal:002006
				locus_tag	PEJPDJNF_00181
				product	hypothetical protein
	212314	211622	CDS
				gene	rplA
				inference	ab initio prediction:Prodigal:002006
				inference	similar to AA sequence:UniProtKB:Q99W68
				locus_tag	PEJPDJNF_00182
				product	50S ribosomal protein L1
	212787	212344	CDS
				db_xref	COG:COG0080
				gene	rplK
				inference	ab initio prediction:Prodigal:002006
				inference	similar to AA sequence:UniProtKB:P29395
				locus_tag	PEJPDJNF_00183
				product	50S ribosomal protein L11
	213063	213962	CDS
				EC_number	3.1.1.17
				gene	gnl
				inference	ab initio prediction:Prodigal:002006
				inference	similar to AA sequence:UniProtKB:Q01578
				locus_tag	PEJPDJNF_00184
				product	Gluconolactonase
	214055	214978	CDS
				inference	ab initio prediction:Prodigal:002006
				locus_tag	PEJPDJNF_00185
				product	hypothetical protein
	215061	215168	CDS
				inference	ab initio prediction:Prodigal:002006
				locus_tag	PEJPDJNF_00186
				product	hypothetical protein
	215277	217169	CDS
				EC_number	6.3.5.4
				db_xref	COG:COG0367
				gene	asnO
				inference	ab initio prediction:Prodigal:002006
				inference	similar to AA sequence:UniProtKB:O05272
				locus_tag	PEJPDJNF_00187
				product	Asparagine synthetase [glutamine-hydrolyzing] 3
	217227	217490	CDS
				gene	pqqD
				inference	ab initio prediction:Prodigal:002006
				inference	protein motif:HAMAP:MF_00655
				locus_tag	PEJPDJNF_00188
				product	PqqA binding protein
	217487	217954	CDS
				inference	ab initio prediction:Prodigal:002006
				locus_tag	PEJPDJNF_00189
				product	hypothetical protein
	217951	219735	CDS
				EC_number	7.6.2.8
				gene	btuD_1
				inference	ab initio prediction:Prodigal:002006
				inference	protein motif:HAMAP:MF_01005
				locus_tag	PEJPDJNF_00190
				product	Vitamin B12 import ATP-binding protein BtuD
	219732	220889	CDS
				inference	ab initio prediction:Prodigal:002006
				locus_tag	PEJPDJNF_00191
				product	hypothetical protein
	225970	220895	CDS
				inference	ab initio prediction:Prodigal:002006
				locus_tag	PEJPDJNF_00192
				product	hypothetical protein
	227080	225986	CDS
				inference	ab initio prediction:Prodigal:002006
				locus_tag	PEJPDJNF_00193
				product	hypothetical protein
	227417	228661	CDS
				EC_number	6.1.1.1
				db_xref	COG:COG0162
				gene	tyrS
				inference	ab initio prediction:Prodigal:002006
				inference	similar to AA sequence:UniProtKB:Q97NE3
				locus_tag	PEJPDJNF_00194
				product	Tyrosine--tRNA ligase
	229466	228714	CDS
				inference	ab initio prediction:Prodigal:002006
				locus_tag	PEJPDJNF_00195
				product	hypothetical protein
	230145	229471	CDS
				EC_number	3.1.1.72
				gene	axe2
				inference	ab initio prediction:Prodigal:002006
				inference	similar to AA sequence:UniProtKB:Q09LX1
				locus_tag	PEJPDJNF_00196
				product	Acetylxylan esterase
	231508	230222	CDS
				EC_number	3.1.-.-
				gene	dinG_1
				inference	ab initio prediction:Prodigal:002006
				inference	protein motif:HAMAP:MF_02206
				locus_tag	PEJPDJNF_00197
				product	3'-5' exonuclease DinG
	231689	232639	CDS
				EC_number	2.1.1.264
				db_xref	COG:COG1092
				gene	rlmK
				inference	ab initio prediction:Prodigal:002006
				inference	similar to AA sequence:UniProtKB:Q9JYY8
				locus_tag	PEJPDJNF_00198
				product	Ribosomal RNA large subunit methyltransferase K
	232658	233002	CDS
				inference	ab initio prediction:Prodigal:002006
				locus_tag	PEJPDJNF_00199
				product	hypothetical protein
	233317	233114	CDS
				inference	ab initio prediction:Prodigal:002006
				locus_tag	PEJPDJNF_00200
				product	hypothetical protein
	233895	233404	CDS
				inference	ab initio prediction:Prodigal:002006
				locus_tag	PEJPDJNF_00201
				product	hypothetical protein
	236428	233990	CDS
				inference	ab initio prediction:Prodigal:002006
				locus_tag	PEJPDJNF_00202
				product	hypothetical protein
	236788	237165	CDS
				gene	gcvH
				inference	ab initio prediction:Prodigal:002006
				inference	similar to AA sequence:UniProtKB:P64214
				locus_tag	PEJPDJNF_00203
				product	Glycine cleavage system H protein
	237198	237566	CDS
				inference	ab initio prediction:Prodigal:002006
				locus_tag	PEJPDJNF_00204
				product	hypothetical protein
	238060	237833	CDS
				inference	ab initio prediction:Prodigal:002006
				locus_tag	PEJPDJNF_00205
				product	hypothetical protein
	240032	238224	CDS
				db_xref	COG:COG1217
				gene	typA
				inference	ab initio prediction:Prodigal:002006
				inference	similar to AA sequence:UniProtKB:P32132
				locus_tag	PEJPDJNF_00206
				product	GTP-binding protein TypA/BipA
	240289	241341	CDS
				EC_number	2.3.1.180
				db_xref	COG:COG0332
				gene	fabH_1
				inference	ab initio prediction:Prodigal:002006
				inference	similar to AA sequence:UniProtKB:P0A6R0
				locus_tag	PEJPDJNF_00207
				product	3-oxoacyl-[acyl-carrier-protein] synthase 3
	242083	241355	CDS
				EC_number	1.1.1.100
				gene	fabG_1
				inference	ab initio prediction:Prodigal:002006
				inference	similar to AA sequence:UniProtKB:P99093
				locus_tag	PEJPDJNF_00208
				product	3-oxoacyl-[acyl-carrier-protein] reductase FabG
	243673	242132	CDS
				EC_number	5.4.3.6
				gene	cmdF
				inference	ab initio prediction:Prodigal:002006
				inference	similar to AA sequence:UniProtKB:Q0VZ68
				locus_tag	PEJPDJNF_00209
				product	Tyrosine 2,3-aminomutase
	244920	243802	CDS
				EC_number	1.8.3.7
				db_xref	COG:COG1262
				inference	ab initio prediction:Prodigal:002006
				inference	similar to AA sequence:UniProtKB:D1A7C3
				locus_tag	PEJPDJNF_00210
				product	Formylglycine-generating enzyme
	245953	245060	CDS
				inference	ab initio prediction:Prodigal:002006
				locus_tag	PEJPDJNF_00211
				product	hypothetical protein
	246802	245969	CDS
				inference	ab initio prediction:Prodigal:002006
				locus_tag	PEJPDJNF_00212
				product	hypothetical protein
	247875	246814	CDS
				inference	ab initio prediction:Prodigal:002006
				locus_tag	PEJPDJNF_00213
				product	hypothetical protein
	248360	247875	CDS
				db_xref	COG:COG1595
				gene	sigV
				inference	ab initio prediction:Prodigal:002006
				inference	similar to AA sequence:UniProtKB:O05404
				locus_tag	PEJPDJNF_00214
				product	RNA polymerase sigma factor SigV
	249777	248437	CDS
				EC_number	2.4.1.129
				db_xref	COG:COG0772
				gene	mrdB
				inference	ab initio prediction:Prodigal:002006
				inference	similar to AA sequence:UniProtKB:P0ABG7
				locus_tag	PEJPDJNF_00215
				product	Peptidoglycan glycosyltransferase MrdB
	251938	249779	CDS
				EC_number	3.4.16.4
				db_xref	COG:COG0768
				gene	mrdA
				inference	ab initio prediction:Prodigal:002006
				inference	similar to AA sequence:UniProtKB:P0AD65
				locus_tag	PEJPDJNF_00216
				product	Peptidoglycan D,D-transpeptidase MrdA
	252579	252046	CDS
				inference	ab initio prediction:Prodigal:002006
				locus_tag	PEJPDJNF_00217
				product	hypothetical protein
	253448	252579	CDS
				inference	ab initio prediction:Prodigal:002006
				locus_tag	PEJPDJNF_00218
				product	hypothetical protein
	254536	253511	CDS
				db_xref	COG:COG1077
				gene	mbl
				inference	ab initio prediction:Prodigal:002006
				inference	similar to AA sequence:UniProtKB:P39751
				locus_tag	PEJPDJNF_00219
				product	Cell shape-determining protein Mbl
	254846	255805	CDS
				EC_number	2.2.1.-
				db_xref	COG:COG3958
				gene	aptB
				inference	ab initio prediction:Prodigal:002006
				inference	similar to AA sequence:UniProtKB:A6KXB3
				locus_tag	PEJPDJNF_00220
				product	Apulose-4-phosphate transketolase subunit B
	255928	256479	CDS
				db_xref	COG:COG1595
				gene	rpoE_1
				inference	ab initio prediction:Prodigal:002006
				inference	similar to AA sequence:UniProtKB:P0AGB6
				locus_tag	PEJPDJNF_00221
				product	ECF RNA polymerase sigma-E factor
	256513	257064	CDS
				inference	ab initio prediction:Prodigal:002006
				locus_tag	PEJPDJNF_00222
				product	hypothetical protein
	257070	257456	CDS
				inference	ab initio prediction:Prodigal:002006
				locus_tag	PEJPDJNF_00223
				product	hypothetical protein
	258478	257615	CDS
				inference	ab initio prediction:Prodigal:002006
				locus_tag	PEJPDJNF_00224
				product	hypothetical protein
	261782	258444	CDS
				db_xref	COG:COG1703
				gene	icmF
				inference	ab initio prediction:Prodigal:002006
				inference	similar to AA sequence:UniProtKB:Q5KUG0
				locus_tag	PEJPDJNF_00225
				product	Fused isobutyryl-CoA mutase
	261905	263089	CDS
				EC_number	2.6.1.-
				db_xref	COG:COG4992
				gene	lysJ_1
				inference	ab initio prediction:Prodigal:002006
				inference	similar to AA sequence:UniProtKB:Q5SHH5
				locus_tag	PEJPDJNF_00226
				product	[LysW]-aminoadipate semialdehyde transaminase
	263128	263802	CDS
				EC_number	5.3.1.6
				db_xref	COG:COG0120
				gene	rpiA
				inference	ab initio prediction:Prodigal:002006
				inference	similar to AA sequence:UniProtKB:Q8DTT9
				locus_tag	PEJPDJNF_00227
				product	Ribose-5-phosphate isomerase A
	265099	263885	CDS
				EC_number	1.4.1.1
				gene	ald2
				inference	ab initio prediction:Prodigal:002006
				inference	similar to AA sequence:UniProtKB:Q99TF4
				locus_tag	PEJPDJNF_00228
				product	Alanine dehydrogenase 2
	265621	265190	CDS
				db_xref	COG:COG0802
				gene	tsaE
				inference	ab initio prediction:Prodigal:002006
				inference	similar to AA sequence:UniProtKB:O05515
				locus_tag	PEJPDJNF_00229
				product	tRNA threonylcarbamoyladenosine biosynthesis protein TsaE
	268077	265735	CDS
				EC_number	3.6.4.12
				gene	pcrA
				inference	ab initio prediction:Prodigal:002006
				inference	similar to AA sequence:UniProtKB:P64319
				locus_tag	PEJPDJNF_00230
				product	ATP-dependent DNA helicase PcrA
	268255	268971	CDS
				inference	ab initio prediction:Prodigal:002006
				locus_tag	PEJPDJNF_00231
				product	hypothetical protein
	269029	269436	CDS
				inference	ab initio prediction:Prodigal:002006
				locus_tag	PEJPDJNF_00232
				product	hypothetical protein
	269550	270482	CDS
				inference	ab initio prediction:Prodigal:002006
				locus_tag	PEJPDJNF_00233
				product	hypothetical protein
	270540	270992	CDS
				db_xref	COG:COG1610
				gene	yqeY
				inference	ab initio prediction:Prodigal:002006
				inference	similar to AA sequence:UniProtKB:P54464
				locus_tag	PEJPDJNF_00234
				product	putative protein YqeY
	271028	271570	CDS
				inference	ab initio prediction:Prodigal:002006
				locus_tag	PEJPDJNF_00235
				product	hypothetical protein
	272801	271656	CDS
				inference	ab initio prediction:Prodigal:002006
				locus_tag	PEJPDJNF_00236
				product	hypothetical protein
	273783	272854	CDS
				EC_number	1.1.1.37
				gene	mdh
				inference	ab initio prediction:Prodigal:002006
				inference	similar to AA sequence:UniProtKB:Q25QU7
				locus_tag	PEJPDJNF_00237
				product	Malate dehydrogenase
	273955	274026	tRNA
				inference	COORDINATES:profile:Aragorn:001002
				locus_tag	PEJPDJNF_00238
				product	tRNA-Gln(ttg)
	274114	275088	CDS
				EC_number	1.1.1.370
				db_xref	COG:COG0673
				gene	iolX
				inference	ab initio prediction:Prodigal:002006
				inference	similar to AA sequence:UniProtKB:P40332
				locus_tag	PEJPDJNF_00239
				product	scyllo-inositol 2-dehydrogenase (NAD(+))
	275753	275085	CDS
				EC_number	2.7.7.60
				db_xref	COG:COG1211
				gene	ispD
				inference	ab initio prediction:Prodigal:002006
				inference	similar to AA sequence:UniProtKB:Q06755
				locus_tag	PEJPDJNF_00240
				product	2-C-methyl-D-erythritol 4-phosphate cytidylyltransferase
	275889	277181	CDS
				EC_number	6.3.2.17
				gene	fpgS
				inference	ab initio prediction:Prodigal:002006
				inference	similar to AA sequence:UniProtKB:P15925
				locus_tag	PEJPDJNF_00241
				product	Folylpolyglutamate synthase
	278411	277191	CDS
				db_xref	COG:COG4591
				gene	lolE
				inference	ab initio prediction:Prodigal:002006
				inference	similar to AA sequence:UniProtKB:P75958
				locus_tag	PEJPDJNF_00242
				product	Lipoprotein-releasing system transmembrane protein LolE
	278823	278452	CDS
				db_xref	COG:COG0858
				gene	rbfA
				inference	ab initio prediction:Prodigal:002006
				inference	similar to AA sequence:UniProtKB:P0A7G2
				locus_tag	PEJPDJNF_00243
				product	30S ribosome-binding factor
	280220	278874	CDS
				inference	ab initio prediction:Prodigal:002006
				locus_tag	PEJPDJNF_00244
				product	hypothetical protein
	280545	283943	CDS
				EC_number	3.6.4.-
				gene	mfd_1
				inference	ab initio prediction:Prodigal:002006
				inference	similar to AA sequence:UniProtKB:Q7A7B2
				locus_tag	PEJPDJNF_00245
				product	Transcription-repair-coupling factor
	285349	284021	CDS
				EC_number	1.1.1.369
				gene	iolG_2
				inference	ab initio prediction:Prodigal:002006
				inference	protein motif:HAMAP:MF_01671
				locus_tag	PEJPDJNF_00246
				product	Inositol 2-dehydrogenase/D-chiro-inositol 3-dehydrogenase
	286385	285438	CDS
				EC_number	1.14.99.50
				gene	egtB_1
				inference	ab initio prediction:Prodigal:002006
				inference	protein motif:HAMAP:MF_02035
				locus_tag	PEJPDJNF_00247
				product	Hercynine oxygenase
	286550	287455	CDS
				inference	ab initio prediction:Prodigal:002006
				locus_tag	PEJPDJNF_00248
				product	hypothetical protein
	289072	287501	CDS
				db_xref	COG:COG3104
				gene	dtpT_1
				inference	ab initio prediction:Prodigal:002006
				inference	similar to AA sequence:UniProtKB:P0C2U3
				locus_tag	PEJPDJNF_00249
				product	Di-/tripeptide transporter
	290942	289185	CDS
				db_xref	COG:COG3104
				gene	dtpT_2
				inference	ab initio prediction:Prodigal:002006
				inference	similar to AA sequence:UniProtKB:P0C2U3
				locus_tag	PEJPDJNF_00250
				product	Di-/tripeptide transporter
	291092	292366	CDS
				EC_number	6.3.4.13
				db_xref	COG:COG0151
				gene	purD
				inference	ab initio prediction:Prodigal:002006
				inference	similar to AA sequence:UniProtKB:P15640
				locus_tag	PEJPDJNF_00251
				product	Phosphoribosylamine--glycine ligase
	292428	293708	CDS
				inference	ab initio prediction:Prodigal:002006
				locus_tag	PEJPDJNF_00252
				product	hypothetical protein
	294105	293791	CDS
				inference	ab initio prediction:Prodigal:002006
				locus_tag	PEJPDJNF_00253
				product	hypothetical protein
	294689	294117	CDS
				db_xref	COG:COG1595
				gene	sigW_1
				inference	ab initio prediction:Prodigal:002006
				inference	similar to AA sequence:UniProtKB:Q45585
				locus_tag	PEJPDJNF_00254
				product	ECF RNA polymerase sigma factor SigW
	296198	294831	CDS
				EC_number	6.1.1.21
				db_xref	COG:COG0124
				gene	hisS
				inference	ab initio prediction:Prodigal:002006
				inference	similar to AA sequence:UniProtKB:Q8YMC2
				locus_tag	PEJPDJNF_00255
				product	Histidine--tRNA ligase
	296715	296260	CDS
				EC_number	3.1.3.48
				inference	ab initio prediction:Prodigal:002006
				inference	similar to AA sequence:UniProtKB:Q55535
				locus_tag	PEJPDJNF_00256
				product	Putative low molecular weight protein-tyrosine-phosphatase
	297084	296836	CDS
				inference	ab initio prediction:Prodigal:002006
				locus_tag	PEJPDJNF_00257
				product	hypothetical protein
	297379	297065	CDS
				db_xref	COG:COG0526
				gene	trxA_1
				inference	ab initio prediction:Prodigal:002006
				inference	similar to AA sequence:UniProtKB:P80579
				locus_tag	PEJPDJNF_00258
				product	Thioredoxin
	298025	297393	CDS
				EC_number	1.11.1.15
				db_xref	COG:COG0450
				gene	ahpC
				inference	ab initio prediction:Prodigal:002006
				inference	similar to AA sequence:UniProtKB:P21762
				locus_tag	PEJPDJNF_00259
				product	Alkyl hydroperoxide reductase C
	298287	299330	CDS
				EC_number	2.1.1.192
				db_xref	COG:COG0820
				gene	rlmN
				inference	ab initio prediction:Prodigal:002006
				inference	similar to AA sequence:UniProtKB:P36979
				locus_tag	PEJPDJNF_00260
				product	Dual-specificity RNA methyltransferase RlmN
	300831	299353	CDS
				EC_number	6.1.1.15
				db_xref	COG:COG0442
				gene	proS
				inference	ab initio prediction:Prodigal:002006
				inference	similar to AA sequence:UniProtKB:Q5SM28
				locus_tag	PEJPDJNF_00261
				product	Proline--tRNA ligase
	301159	302022	CDS
				inference	ab initio prediction:Prodigal:002006
				locus_tag	PEJPDJNF_00262
				product	hypothetical protein
	302063	303583	CDS
				inference	ab initio prediction:Prodigal:002006
				locus_tag	PEJPDJNF_00263
				product	hypothetical protein
	304457	303636	CDS
				db_xref	COG:COG1354
				gene	scpA
				inference	ab initio prediction:Prodigal:002006
				inference	similar to AA sequence:UniProtKB:P35154
				locus_tag	PEJPDJNF_00264
				product	Segregation and condensation protein A
	304923	304549	CDS
				db_xref	COG:COG1970
				gene	mscL
				inference	ab initio prediction:Prodigal:002006
				inference	similar to AA sequence:UniProtKB:P0A742
				locus_tag	PEJPDJNF_00265
				product	Large-conductance mechanosensitive channel
	305581	305018	CDS
				db_xref	COG:COG0233
				gene	frr
				inference	ab initio prediction:Prodigal:002006
				inference	similar to AA sequence:UniProtKB:P81101
				locus_tag	PEJPDJNF_00266
				product	Ribosome-recycling factor
	306794	305649	CDS
				EC_number	2.7.8.33
				gene	wecA
				inference	ab initio prediction:Prodigal:002006
				inference	protein motif:HAMAP:MF_02030
				locus_tag	PEJPDJNF_00267
				product	Undecaprenyl-phosphate alpha-N-acetylglucosaminyl 1-phosphate transferase
	306920	307753	CDS
				EC_number	2.2.1.-
				db_xref	COG:COG3959
				gene	aptA
				inference	ab initio prediction:Prodigal:002006
				inference	similar to AA sequence:UniProtKB:A6KXB4
				locus_tag	PEJPDJNF_00268
				product	Apulose-4-phosphate transketolase subunit A
	308531	307803	CDS
				inference	ab initio prediction:Prodigal:002006
				locus_tag	PEJPDJNF_00269
				product	hypothetical protein
	310376	308643	CDS
				gene	sglT_1
				inference	ab initio prediction:Prodigal:002006
				inference	similar to AA sequence:UniProtKB:P96169
				locus_tag	PEJPDJNF_00270
				product	Sodium/glucose cotransporter
	311974	310472	CDS
				EC_number	5.3.1.4
				gene	araA
				inference	ab initio prediction:Prodigal:002006
				inference	similar to AA sequence:UniProtKB:Q9S467
				locus_tag	PEJPDJNF_00271
				product	L-arabinose isomerase
	312827	312120	CDS
				EC_number	5.1.3.4
				db_xref	COG:COG0235
				gene	ulaF
				inference	ab initio prediction:Prodigal:002006
				inference	similar to AA sequence:UniProtKB:P39306
				locus_tag	PEJPDJNF_00272
				product	L-ribulose-5-phosphate 4-epimerase UlaF
	314541	312895	CDS
				EC_number	2.7.1.16
				db_xref	COG:COG1069
				gene	araB
				inference	ab initio prediction:Prodigal:002006
				inference	similar to AA sequence:UniProtKB:P08204
				locus_tag	PEJPDJNF_00273
				product	Ribulokinase
	315573	314602	CDS
				gene	xsa_1
				inference	ab initio prediction:Prodigal:002006
				inference	similar to AA sequence:UniProtKB:P49943
				locus_tag	PEJPDJNF_00274
				product	Xylosidase/arabinosidase
	316444	317766	CDS
				inference	ab initio prediction:Prodigal:002006
				locus_tag	PEJPDJNF_00275
				product	hypothetical protein
	318077	319678	CDS
				db_xref	COG:COG4108
				gene	prfC
				inference	ab initio prediction:Prodigal:002006
				inference	similar to AA sequence:UniProtKB:Q83DC7
				locus_tag	PEJPDJNF_00276
				product	Peptide chain release factor 3
	319736	319912	CDS
				inference	ab initio prediction:Prodigal:002006
				locus_tag	PEJPDJNF_00277
				product	hypothetical protein
	321188	319851	CDS
				EC_number	4.3.2.2
				db_xref	COG:COG0015
				gene	purB
				inference	ab initio prediction:Prodigal:002006
				inference	similar to AA sequence:UniProtKB:P0AB89
				locus_tag	PEJPDJNF_00278
				product	Adenylosuccinate lyase
	321455	322198	CDS
				EC_number	4.2.1.151
				gene	mqnA
				inference	ab initio prediction:Prodigal:002006
				inference	protein motif:HAMAP:MF_00995
				locus_tag	PEJPDJNF_00279
				product	Chorismate dehydratase
	322316	323281	CDS
				EC_number	2.1.1.222
				gene	COQ3_1
				inference	ab initio prediction:Prodigal:002006
				inference	protein motif:HAMAP:MF_00472
				locus_tag	PEJPDJNF_00280
				product	Ubiquinone biosynthesis O-methyltransferase, mitochondrial
	324133	323285	CDS
				inference	ab initio prediction:Prodigal:002006
				locus_tag	PEJPDJNF_00281
				product	hypothetical protein
	324203	325144	CDS
				inference	ab initio prediction:Prodigal:002006
				locus_tag	PEJPDJNF_00282
				product	hypothetical protein
	325144	326262	CDS
				EC_number	2.4.1.291
				db_xref	COG:COG0438
				gene	pglJ_1
				inference	ab initio prediction:Prodigal:002006
				inference	similar to AA sequence:UniProtKB:Q0P9C7
				locus_tag	PEJPDJNF_00283
				product	N-acetylgalactosamine-N,N'-diacetylbacillosaminyl-diphospho-undecaprenol 4-alpha-N-acetylgalactosaminyltransferase
	327404	326268	CDS
				EC_number	2.4.1.250
				gene	mshA_1
				inference	ab initio prediction:Prodigal:002006
				inference	protein motif:HAMAP:MF_01695
				locus_tag	PEJPDJNF_00284
				product	D-inositol-3-phosphate glycosyltransferase
	329942	327444	CDS
				inference	ab initio prediction:Prodigal:002006
				locus_tag	PEJPDJNF_00285
				product	hypothetical protein
	330347	331150	CDS
				db_xref	COG:COG1738
				gene	yhhQ
				inference	ab initio prediction:Prodigal:002006
				inference	similar to AA sequence:UniProtKB:P37619
				locus_tag	PEJPDJNF_00286
				product	Queuosine precursor transporter
	331534	331154	CDS
				inference	ab initio prediction:Prodigal:002006
				locus_tag	PEJPDJNF_00287
				product	hypothetical protein
	332357	331629	CDS
				EC_number	2.6.99.2
				db_xref	COG:COG0854
				gene	pdxJ
				inference	ab initio prediction:Prodigal:002006
				inference	similar to AA sequence:UniProtKB:P0A794
				locus_tag	PEJPDJNF_00288
				product	Pyridoxine 5'-phosphate synthase
	332433	332975	CDS
				inference	ab initio prediction:Prodigal:002006
				locus_tag	PEJPDJNF_00289
				product	hypothetical protein
	333882	333181	CDS
				EC_number	3.4.23.36
				gene	lspA
				inference	ab initio prediction:Prodigal:002006
				inference	protein motif:HAMAP:MF_00161
				locus_tag	PEJPDJNF_00290
				product	Lipoprotein signal peptidase
	336406	333935	CDS
				EC_number	5.1.1.1
				inference	ab initio prediction:Prodigal:002006
				inference	protein motif:HAMAP:MF_01201
				locus_tag	PEJPDJNF_00291
				product	Alanine racemase
	337375	336413	CDS
				db_xref	COG:COG0861
				gene	alx
				inference	ab initio prediction:Prodigal:002006
				inference	similar to AA sequence:UniProtKB:P42601
				locus_tag	PEJPDJNF_00292
				product	Putative membrane-bound redox modulator Alx
	337762	337409	CDS
				db_xref	COG:COG0316
				gene	iscA
				inference	ab initio prediction:Prodigal:002006
				inference	similar to AA sequence:UniProtKB:P0AAC8
				locus_tag	PEJPDJNF_00293
				product	Iron-binding protein IscA
	338043	338624	CDS
				inference	ab initio prediction:Prodigal:002006
				locus_tag	PEJPDJNF_00294
				product	hypothetical protein
	338658	340829	CDS
				gene	kefB
				inference	ab initio prediction:Prodigal:002006
				inference	protein motif:HAMAP:MF_01412
				locus_tag	PEJPDJNF_00295
				product	Glutathione-regulated potassium-efflux system protein KefB
	341445	340990	CDS
				inference	ab initio prediction:Prodigal:002006
				locus_tag	PEJPDJNF_00296
				product	hypothetical protein
	341594	342193	CDS
				inference	ab initio prediction:Prodigal:002006
				locus_tag	PEJPDJNF_00297
				product	hypothetical protein
	342295	343830	CDS
				EC_number	6.1.1.17
				db_xref	COG:COG0008
				gene	gltX
				inference	ab initio prediction:Prodigal:002006
				inference	similar to AA sequence:UniProtKB:O51345
				locus_tag	PEJPDJNF_00298
				product	Glutamate--tRNA ligase
	344642	343908	CDS
				db_xref	COG:COG3279
				gene	btsR
				inference	ab initio prediction:Prodigal:002006
				inference	similar to AA sequence:UniProtKB:P0AFT5
				locus_tag	PEJPDJNF_00299
				product	Transcriptional regulatory protein BtsR
	345675	344635	CDS
				inference	ab initio prediction:Prodigal:002006
				locus_tag	PEJPDJNF_00300
				product	hypothetical protein
	346517	345735	CDS
				inference	ab initio prediction:Prodigal:002006
				locus_tag	PEJPDJNF_00301
				product	hypothetical protein
	348287	346659	CDS
				EC_number	3.5.4.2
				db_xref	COG:COG1001
				gene	ade_1
				inference	ab initio prediction:Prodigal:002006
				inference	similar to AA sequence:UniProtKB:Q72EX7
				locus_tag	PEJPDJNF_00302
				product	Adenine deaminase
	348745	348473	CDS
				inference	ab initio prediction:Prodigal:002006
				locus_tag	PEJPDJNF_00303
				product	hypothetical protein
	349641	348763	CDS
				inference	ab initio prediction:Prodigal:002006
				locus_tag	PEJPDJNF_00304
				product	hypothetical protein
	349682	350671	CDS
				inference	ab initio prediction:Prodigal:002006
				locus_tag	PEJPDJNF_00305
				product	hypothetical protein
	351779	350682	CDS
				db_xref	COG:COG0012
				gene	ychF
				inference	ab initio prediction:Prodigal:002006
				inference	similar to AA sequence:UniProtKB:P0ABU2
				locus_tag	PEJPDJNF_00306
				product	Ribosome-binding ATPase YchF
	351973	353373	CDS
				inference	ab initio prediction:Prodigal:002006
				locus_tag	PEJPDJNF_00307
				product	hypothetical protein
	353540	355159	CDS
				EC_number	1.4.3.16
				db_xref	COG:COG0029
				gene	nadB
				inference	ab initio prediction:Prodigal:002006
				inference	similar to AA sequence:UniProtKB:Q8ZMX9
				locus_tag	PEJPDJNF_00308
				product	L-aspartate oxidase
	355240	356082	CDS
				EC_number	2.3.1.242
				db_xref	COG:COG1560
				gene	lpxP
				inference	ab initio prediction:Prodigal:002006
				inference	similar to AA sequence:UniProtKB:P0ACV2
				locus_tag	PEJPDJNF_00309
				product	Lipid A biosynthesis palmitoleoyltransferase
	356430	357083	CDS
				EC_number	2.2.1.2
				db_xref	COG:COG0176
				gene	tal
				inference	ab initio prediction:Prodigal:002006
				inference	similar to AA sequence:UniProtKB:Q9WYD1
				locus_tag	PEJPDJNF_00310
				product	Transaldolase
	357279	358403	CDS
				db_xref	COG:COG4591
				gene	lolC
				inference	ab initio prediction:Prodigal:002006
				inference	similar to AA sequence:UniProtKB:P0ADC3
				locus_tag	PEJPDJNF_00311
				product	Lipoprotein-releasing system transmembrane protein LolC
	359140	358406	CDS
				EC_number	2.1.1.208
				gene	aviRb
				inference	ab initio prediction:Prodigal:002006
				inference	similar to AA sequence:UniProtKB:Q9F5K6
				locus_tag	PEJPDJNF_00312
				product	23S rRNA (uridine(2479)-2'-O)-methyltransferase
	359159	361528	CDS
				gene	bamA_2
				inference	ab initio prediction:Prodigal:002006
				inference	protein motif:HAMAP:MF_01430
				locus_tag	PEJPDJNF_00313
				product	Outer membrane protein assembly factor BamA
	362337	361555	CDS
				inference	ab initio prediction:Prodigal:002006
				locus_tag	PEJPDJNF_00314
				product	hypothetical protein
	362544	363341	CDS
				EC_number	3.1.11.2
				db_xref	COG:COG0708
				gene	exoA
				inference	ab initio prediction:Prodigal:002006
				inference	similar to AA sequence:UniProtKB:P37454
				locus_tag	PEJPDJNF_00315
				product	Exodeoxyribonuclease
	363341	363655	CDS
				inference	ab initio prediction:Prodigal:002006
				locus_tag	PEJPDJNF_00316
				product	hypothetical protein
	363956	364225	CDS
				db_xref	COG:COG0776
				gene	hupB
				inference	ab initio prediction:Prodigal:002006
				inference	similar to AA sequence:UniProtKB:P0ACF4
				locus_tag	PEJPDJNF_00317
				product	DNA-binding protein HU-beta
	364845	364519	CDS
				inference	ab initio prediction:Prodigal:002006
				locus_tag	PEJPDJNF_00318
				product	hypothetical protein
	365580	364939	CDS
				EC_number	1.4.3.5
				db_xref	COG:COG0259
				gene	pdxH
				inference	ab initio prediction:Prodigal:002006
				inference	similar to AA sequence:UniProtKB:P21159
				locus_tag	PEJPDJNF_00319
				product	Pyridoxine/pyridoxamine 5'-phosphate oxidase
	366318	365608	CDS
				EC_number	2.7.4.22
				db_xref	COG:COG0528
				gene	pyrH_1
				inference	ab initio prediction:Prodigal:002006
				inference	similar to AA sequence:UniProtKB:Q831V1
				locus_tag	PEJPDJNF_00320
				product	Uridylate kinase
	366499	367482	CDS
				EC_number	1.1.1.-
				db_xref	COG:COG0667
				gene	yhdN
				inference	ab initio prediction:Prodigal:002006
				inference	similar to AA sequence:UniProtKB:P80874
				locus_tag	PEJPDJNF_00321
				product	Aldo-keto reductase YhdN
	367556	368425	CDS
				EC_number	2.7.1.4
				db_xref	COG:COG0524
				gene	scrK
				inference	ab initio prediction:Prodigal:002006
				inference	similar to AA sequence:UniProtKB:P26420
				locus_tag	PEJPDJNF_00322
				product	Fructokinase
	370325	368472	CDS
				inference	ab initio prediction:Prodigal:002006
				locus_tag	PEJPDJNF_00323
				product	hypothetical protein
	372477	370615	CDS
				inference	ab initio prediction:Prodigal:002006
				locus_tag	PEJPDJNF_00324
				product	hypothetical protein
	372749	373396	CDS
				db_xref	COG:COG2197
				gene	uhpA
				inference	ab initio prediction:Prodigal:002006
				inference	similar to AA sequence:UniProtKB:P0AGA6
				locus_tag	PEJPDJNF_00325
				product	Transcriptional regulatory protein UhpA
	373553	373846	CDS
				inference	ab initio prediction:Prodigal:002006
				locus_tag	PEJPDJNF_00326
				product	hypothetical protein
	374737	373904	CDS
				db_xref	COG:COG0264
				gene	tsf
				inference	ab initio prediction:Prodigal:002006
				inference	similar to AA sequence:UniProtKB:Q9X5U9
				locus_tag	PEJPDJNF_00327
				product	Elongation factor Ts
	375720	374854	CDS
				db_xref	COG:COG0052
				gene	rpsB
				inference	ab initio prediction:Prodigal:002006
				inference	similar to AA sequence:UniProtKB:A0QVB8
				locus_tag	PEJPDJNF_00328
				product	30S ribosomal protein S2
	376188	375799	CDS
				db_xref	COG:COG0103
				gene	rpsI
				inference	ab initio prediction:Prodigal:002006
				inference	similar to AA sequence:UniProtKB:P62669
				locus_tag	PEJPDJNF_00329
				product	30S ribosomal protein S9
	376678	376235	CDS
				gene	rplM
				inference	ab initio prediction:Prodigal:002006
				inference	similar to AA sequence:UniProtKB:Q7A473
				locus_tag	PEJPDJNF_00330
				product	50S ribosomal protein L13
	378349	376964	CDS
				inference	ab initio prediction:Prodigal:002006
				locus_tag	PEJPDJNF_00331
				product	hypothetical protein
	379219	378371	CDS
				inference	ab initio prediction:Prodigal:002006
				locus_tag	PEJPDJNF_00332
				product	hypothetical protein
	380835	379219	CDS
				gene	susD_1
				inference	ab initio prediction:Prodigal:002006
				inference	similar to AA sequence:UniProtKB:Q8A1G2
				locus_tag	PEJPDJNF_00333
				product	Starch-binding protein SusD
	383855	380856	CDS
				gene	susC_1
				inference	ab initio prediction:Prodigal:002006
				inference	similar to AA sequence:UniProtKB:Q8A1G1
				locus_tag	PEJPDJNF_00334
				product	TonB-dependent receptor SusC
	384682	383975	CDS
				inference	ab initio prediction:Prodigal:002006
				locus_tag	PEJPDJNF_00335
				product	hypothetical protein
	384844	387432	CDS
				EC_number	2.4.1.18
				gene	glgB_1
				inference	ab initio prediction:Prodigal:002006
				inference	protein motif:HAMAP:MF_00685
				locus_tag	PEJPDJNF_00336
				product	1,4-alpha-glucan branching enzyme GlgB
	387570	389669	CDS
				EC_number	6.5.1.2
				db_xref	COG:COG0272
				gene	ligA
				inference	ab initio prediction:Prodigal:002006
				inference	similar to AA sequence:UniProtKB:P49421
				locus_tag	PEJPDJNF_00337
				product	DNA ligase
	390157	389690	CDS
				db_xref	COG:COG1522
				gene	asnC
				inference	ab initio prediction:Prodigal:002006
				inference	similar to AA sequence:UniProtKB:P0ACI6
				locus_tag	PEJPDJNF_00338
				product	Regulatory protein AsnC
	390785	391717	CDS
				inference	ab initio prediction:Prodigal:002006
				locus_tag	PEJPDJNF_00339
				product	hypothetical protein
	392834	391725	CDS
				EC_number	2.4.1.227
				gene	murG_1
				inference	ab initio prediction:Prodigal:002006
				inference	protein motif:HAMAP:MF_00033
				locus_tag	PEJPDJNF_00340
				product	UDP-N-acetylglucosamine--N-acetylmuramyl-(pentapeptide) pyrophosphoryl-undecaprenol N-acetylglucosamine transferase
	392945	393196	CDS
				inference	ab initio prediction:Prodigal:002006
				locus_tag	PEJPDJNF_00341
				product	hypothetical protein
	394773	393226	CDS
				EC_number	3.1.26.-
				db_xref	COG:COG1530
				gene	rng
[truncated: 14,375 more rows]
